# Supplementary material for: Large Scale Molecular Studies of Pituitary Neuroendocrine Tumors: Novel Markers, Mechanisms and Translational Perspectives
Source: Cancers (Basel). 2021 Mar 19;13(6):1395. doi: 10.3390/cancers13061395 (PMC8003417; doi:10.3390/cancers13061395)
Supplement: Supplementary file 1 [file cancers-13-01395-s001.xlsx]

## Sheet: Table_S1
Gene name	Reviewed in	Gene name as mentioned in the text	Refeference in manuscript: [PMID]	Gene stable ID	Gene description	Chromosome/scaffold name	Gene start (bp)	Gene end (bp)	Strand	Phenotype descriptions
ADAMTSL2	Genomics chapters	ADAMTSL2	31883967	ENSG00000197859	poly(A) binding protein cytoplasmic 3 [Source:HGNC Symbol;Acc:HGNC:8556]	13	25095868	25099254	1
AGAP4	Genomics chapters	AGAP4	31883967	ENSG00000188234	family with sequence similarity 155 member A [Source:HGNC Symbol;Acc:HGNC:33877]	13	107163510	107867496	-1
AIP	Genomics chapters	AIP	16787992, 20454499	ENSG00000110711	dedicator of cytokinesis 8 [Source:HGNC Symbol;Acc:HGNC:19191]	9	214854	465259	1	Autosomal dominant non-syndromic intellectual disability	Combined immunodeficiency due to DOCK8 deficiency	HYPER-IgE RECURRENT INFECTION SYNDROME 2 AUTOSOMAL RECESSIVE
ALS2	Genomics chapters	ALS2	31883967	ENSG00000003393	GNAS complex locus [Source:HGNC Symbol;Acc:HGNC:4392]	20	58839718	58911192	1	ALBRIGHT HEREDITARY OSTEODYSTROPHY	GNAS hyperfunction	Pseudohypoparathyroidism	Cushing syndrome due to macronodular adrenal hyperplasia	Mazabraud syndrome	McCune-Albright syndrome	Monostotic fibrous dysplasia	Polyostotic fibrous dysplasia	Progressive osseous heteroplasia	OSSEOUS HETEROPLASIA PROGRESSIVE	PITUITARY ADENOMA 3 MULTIPLE TYPES
ANKS3	Genomics chapters	ANKS3	27670697, 31883967, 31473917	ENSG00000168096	somatostatin receptor 5 [Source:HGNC Symbol;Acc:HGNC:11334]	16	1078781	1080142	1	SOMATOSTATIN RECEPTOR 5
ATAD3B	Genomics chapters	ATAD3B	27707790	ENSG00000160072	ArfGAP with GTPase domain, ankyrin repeat and PH domain 4 [Source:HGNC Symbol;Acc:HGNC:23459]	10	45825594	45853875	-1
ATN1	Genomics chapters	ATN1	31883967	ENSG00000111676	ubiquitin specific peptidase 8 [Source:HGNC Symbol;Acc:HGNC:12631]	15	50424380	50514421	1	Autosomal recessive spastic paraplegia type 59	Cushing disease
BHLHE22	Genomics chapters	BHLHE22	27707790	ENSG00000180828	basic helix-loop-helix family member e22 [Source:HGNC Symbol;Acc:HGNC:11963]	8	64580365	64583627	1
DOCK8	Genomics chapters	DOCK8	31883967	ENSG00000107099	RUN and FYVE domain containing 2 [Source:HGNC Symbol;Acc:HGNC:19761]	10	68341107	68407294	-1
ENAH	Genomics chapters	ENAH	31883967	ENSG00000154380	growth factor receptor bound protein 10 [Source:HGNC Symbol;Acc:HGNC:4564]	7	50590063	50793462	-1
EP400	Genomics chapters	EP400	31883967	ENSG00000183495	atrophin 1 [Source:HGNC Symbol;Acc:HGNC:3033]	12	6924463	6942321	1	congenital hypotonia epilepsy developmental delay digit abnormalities	Dentatorubral pallidoluysian atrophy
FAM155A	Genomics chapters	FAM155A	31883967	ENSG00000204442	kelch like family member 4 [Source:HGNC Symbol;Acc:HGNC:6355]	X	87517409	87670050	1
GNAS	Genomics chapters	GNAS	26701869, 18642089, 2549426, 17594522, 2109828	ENSG00000087460	vacuolar protein sorting 13 homolog B [Source:HGNC Symbol;Acc:HGNC:2183]	8	99013266	99877580	1	Cohen syndrome
GPR101	Genomics chapters	GPR101	25470569	ENSG00000165370	major histocompatibility complex, class II, DR beta 5 [Source:HGNC Symbol;Acc:HGNC:4953]	6	32517353	32530287	-1
GRB10	Genomics chapters	GRB10	27670697	ENSG00000106070	cyclin dependent kinase inhibitor 1B [Source:HGNC Symbol;Acc:HGNC:1785]	12	12715058	12722369	1	Multiple endocrine neoplasia type 1	Multiple endocrine neoplasia type 4
HLA-DRB5	Genomics chapters	HLA-DRB5	31883967	ENSG00000198502	ADAMTS like 2 [Source:HGNC Symbol;Acc:HGNC:14631]	9	133532164	133575519	1	Geleophysic dysplasia
IARS1	Genomics chapters	IARS	27670697	ENSG00000196305	SEC16 homolog A, endoplasmic reticulum export factor [Source:HGNC Symbol;Acc:HGNC:29006]	9	136440096	136483759	-1
KDM2B	Genomics chapters	KDM2B	27707790	ENSG00000089094	G protein-coupled receptor 101 [Source:HGNC Symbol;Acc:HGNC:14963]	X	137023929	137033995	-1	Acromegaly	CHROMOSOME Xq26.3 DUPLICATION SYNDROME	PITUITARY ADENOMA 2 GROWTH HORMONE-SECRETING
KIF5A	Genomics chapters	KIF5A	27670697	ENSG00000155980	ATPase family AAA domain containing 3B [Source:HGNC Symbol;Acc:HGNC:24007]	1	1471765	1497848	1
KLHL4	Genomics chapters	KLHL4	23450047, 32528411	ENSG00000102271	protocadherin alpha subfamily C, 2 [Source:HGNC Symbol;Acc:HGNC:8677]	5	140966470	141012347	1
MEN1	Genomics chapters	MEN1	2565085	ENSG00000133895	nuclear receptor subfamily 3 group C member 1 [Source:HGNC Symbol;Acc:HGNC:7978]	5	143277931	143435512	-1	Generalized glucocorticoid resistance syndrome
MGMT	Genomics chapters	MGMT	26578638	ENSG00000170430	SET domain containing 2, histone lysine methyltransferase [Source:HGNC Symbol;Acc:HGNC:18420]	3	47016429	47164113	-1	SETD2-associated Overgrowth Syndrome	SOTOS SYNDROME	LUSCAN-LUMISH SYNDROME
NR3C1	Genomics chapters	NR3C1	27670697	ENSG00000113580	ryanodine receptor 1 [Source:HGNC Symbol;Acc:HGNC:10483]	19	38433691	38587564	1	MINICORE MYOPATHY WITH EXTERNAL OPHTHALMOPLEGIA	Autosomal dominant centronuclear myopathy	Autosomal recessive centronuclear myopathy	Benign Samaritan congenital myopathy	Central core disease	Congenital multicore myopathy with external ophthalmoplegia	Congenital myopathy with myasthenic-like onset	Exercise-induced malignant hyperthermia	King Denborough syndrome	Lethal multiple pterygium syndrome	Malignant hyperthermia of anesthesia	Moderate multiminicore disease with hand involvement	MALIGNANT HYPERTHERMIA SUSCEPTIBILITY TO 1	MINICORE MYOPATHY WITH EXTERNAL OPHTHALMOPLEGIA	MYOPATHY CONGENITAL WITH FIBER-TYPE DISPROPORTION
OR5M1	Genomics chapters	OR5M1	27707790	ENSG00000255012	kinesin family member 5A [Source:HGNC Symbol;Acc:HGNC:6323]	12	57546026	57586633	1	Autosomal dominant Charcot-Marie-Tooth disease type 2 due to KIF5A mutation	Autosomal dominant spastic paraplegia type 10	AMYOTROPHIC LATERAL SCLEROSIS SUSCEPTIBILITY TO 25	MYOCLONUS INTRACTABLE NEONATAL
PABPC3	Genomics chapters	PABPC3	31883967	ENSG00000151846	O-6-methylguanine-DNA methyltransferase [Source:HGNC Symbol;Acc:HGNC:7059]	10	129467190	129770983	1	Familial melanoma	Giant cell glioblastoma	Gliosarcoma
PCDHAC2	Genomics chapters	PCDHAC2	31883967	ENSG00000243232	olfactory receptor family 5 subfamily M member 1 [Source:HGNC Symbol;Acc:HGNC:8352]	11	56609236	56614874	-1
PRKACB	Genomics chapters	PRKACB	24571725	ENSG00000142875	menin 1 [Source:HGNC Symbol;Acc:HGNC:7010]	11	64803510	64811294	-1	Familial isolated hyperparathyroidism	Insulinoma	Multiple endocrine neoplasia type 1	Null pituitary adenoma	Prolactinoma	Pituitary gigantism
PRKAR1A	Genomics chapters	PRKAR1A	10973256	ENSG00000108946	aryl hydrocarbon receptor interacting protein [Source:HGNC Symbol;Acc:HGNC:358]	11	67483026	67491103	1	Acromegaly	Familial isolated pituitary adenoma	Null pituitary adenoma	Prolactinoma	Silent pituitary adenoma	PITUITARY ADENOMA 1 MULTIPLE TYPES	PITUITARY ADENOMA 4 ACTH-SECRETING	Pituitary gigantism
RUFY2	Genomics chapters	RUFY2	26280510, 27670697, 31883967	ENSG00000204130	lysine demethylase 2B [Source:HGNC Symbol;Acc:HGNC:13610]	12	121429096	121581023	-1
RYR1	Genomics chapters	RYR1	26280510, 27670697, 32528411	ENSG00000196218	E1A binding protein p400 [Source:HGNC Symbol;Acc:HGNC:11958]	12	131949942	132080460	1
SAMD14	Genomics chapters	SAMD14	31883967	ENSG00000167100	titin [Source:HGNC Symbol;Acc:HGNC:12403]	2	178525989	178830802	-1	Autosomal recessive centronuclear myopathy	Childhood-onset progressive contractures-limb-girdle weakness-muscle dystrophy syndrome	Classic multiminicore myopathy	Early-onset myopathy with fatal cardiomyopathy	Familial atrial fibrillation	Familial isolated arrhythmogenic ventricular dysplasia biventricular form	Familial isolated arrhythmogenic ventricular dysplasia left dominant form	Familial isolated arrhythmogenic ventricular dysplasia right dominant form	Familial isolated dilated cardiomyopathy	Hereditary Myopathy with Early Respiratory Failure	Tibial muscular dystrophy
SEC16A	Genomics chapters	SEC16A	31883967	ENSG00000148396	splicing factor 3b subunit 1 [Source:HGNC Symbol;Acc:HGNC:10768]	2	197388515	197435079	-1	Acquired idiopathic sideroblastic anemia	Uveal melanoma	MYELODYSPLASTIC SYNDROME
SETD2	Genomics chapters	SETD2	27670697, 27707790, 31883967	ENSG00000181555	alsin Rho guanine nucleotide exchange factor ALS2 [Source:HGNC Symbol;Acc:HGNC:443]	2	201700267	201780956	-1	Als2-Related disorders	Infantile-onset ascending hereditary spastic paralysis	Juvenile amyotrophic lateral sclerosis	Juvenile primary lateral sclerosis	SPASTIC PARALYSIS INFANTILE-ONSET ASCENDING
SF3B1	Genomics chapters	SF3B1	32427851	ENSG00000115524	thyroid hormone receptor interactor 12 [Source:HGNC Symbol;Acc:HGNC:12306]	2	229763837	229923239	-1	TRIP12-related intellectual disability with/without autism spectrum disorder	Clark-Baraitser syndrome
SP100	Genomics chapters	SP100		ENSG00000067066	SP100 nuclear antigen [Source:HGNC Symbol;Acc:HGNC:11206]	2	230415942	230545606	1
TRIP12	Genomics chapters	TRIP12	27670697	ENSG00000153827	sterile alpha motif domain containing 14 [Source:HGNC Symbol;Acc:HGNC:27312]	17	50110040	50130160	-1
TTN	Genomics chapters	TTN	27707790	ENSG00000155657	vascular endothelial zinc finger 1 [Source:HGNC Symbol;Acc:HGNC:12949]	17	57971547	57988259	-1
USP8	Genomics chapters	USP8	31883967	ENSG00000138592	protein kinase cAMP-dependent type I regulatory subunit alpha [Source:HGNC Symbol;Acc:HGNC:9388]	17	68511780	68551319	1	Acrodysostosis	Acrodysostosis with multiple hormone resistance	ACUTE PROMYELOCYTIC LEUKEMIA	Carney complex	Familial atrial myxoma	Primary pigmented nodular adrenocortical disease
VEZF1	Genomics chapters	VEZF1	31883967	ENSG00000136451	isoleucyl-tRNA synthetase 1 [Source:HGNC Symbol;Acc:HGNC:5330]	9	92210207	92293756	-1	Growth Retardation with Prenatal Onset Intellectual Disability Muscular Hypotonia and Infantile Hepatopathy
VPS13B	Genomics chapters	VPS13B	27707790	ENSG00000132549	protein kinase cAMP-activated catalytic subunit beta [Source:HGNC Symbol;Acc:HGNC:9381]	1	84078062	84238498	1
ADAM28	Transcriptomics chapter	ADAM28	18183490	ENSG00000042980	ADAM metallopeptidase domain 28 [Source:HGNC Symbol;Acc:HGNC:206]	8	24294069	24359014	1
ADAMTS6	Transcriptomics chapter	ADAMTS6	17914117	ENSG00000049192	ADAM metallopeptidase with thrombospondin type 1 motif 6 [Source:HGNC Symbol;Acc:HGNC:222]	5	65148738	65481920	-1
AEBP1	Transcriptomics chapter	AEBP1	31565884; 29259037	ENSG00000106624	AE binding protein 1 [Source:HGNC Symbol;Acc:HGNC:303]	7	44104345	44114562	1	Classical-like Ehlers-Danlos syndrome type 2
AGR2	Transcriptomics chapter	AGR2	16288009; 31819570	ENSG00000106541	anterior gradient 2, protein disulphide isomerase family member [Source:HGNC Symbol;Acc:HGNC:328]	7	16791811	16833433	-1
AMOT	Transcriptomics chapter	AMOT	16288009; 31819570	ENSG00000126016	angiomotin [Source:HGNC Symbol;Acc:HGNC:17810]	X	112774503	112840889	-1
ANGPT1	Transcriptomics chapter	ANGPT1	18183490	ENSG00000154188	angiopoietin 1 [Source:HGNC Symbol;Acc:HGNC:484]	8	107249482	107498055	-1	ANGPT1-related hereditary angioedema with normal C1Inh
ARFGAP1	Transcriptomics chapter	ArfGAP	24198235	ENSG00000101199	ADP ribosylation factor GTPase activating protein 1 [Source:HGNC Symbol;Acc:HGNC:15852]	20	63272785	63289790	1
ARG2	Transcriptomics chapter	ARG2	28922848	ENSG00000081181	arginase 2 [Source:HGNC Symbol;Acc:HGNC:664]	14	67619920	67651708	1
ASAP2	Transcriptomics chapter	ASAP2	24198235	ENSG00000151693	ArfGAP with SH3 domain, ankyrin repeat and PH domain 2 [Source:HGNC Symbol;Acc:HGNC:2721]	2	9206765	9405683	1
ASCL1	Transcriptomics chapter	ASCL1	18183490	ENSG00000139352	achaete-scute family bHLH transcription factor 1 [Source:HGNC Symbol;Acc:HGNC:738]	12	102957674	102960513	1	Autosomal Recessive Mental Retardation	Haddad syndrome	CENTRAL HYPOVENTILATION SYNDROME CONGENITAL
ATP1B2	Transcriptomics chapter	ATP1B2	16288009; 31819570	ENSG00000129244	ATPase Na+/K+ transporting subunit beta 2 [Source:HGNC Symbol;Acc:HGNC:805]	17	7646627	7657770	1
AURKB	Transcriptomics chapter	AURKB	17914117	ENSG00000178999	aurora kinase B [Source:HGNC Symbol;Acc:HGNC:11390]	17	8204733	8210600	-1
B2M	Transcriptomics chapter	B2M	18183490	ENSG00000273686	beta-2-microglobulin [Source:HGNC Symbol;Acc:HGNC:914]	CHR_HSCHR15_3_CTG8	44711489	44718888	1	AMYLOIDOSIS FAMILIAL VISCERAL	Immunodeficiency by defective expression of MHC class I
BAG1	Transcriptomics chapter	BAG1	15994756	ENSG00000107262	BAG cochaperone 1 [Source:HGNC Symbol;Acc:HGNC:937]	9	33247820	33264720	-1
BBOX1	Transcriptomics chapter	BBOX1	16288009; 31819570	ENSG00000129151	gamma-butyrobetaine hydroxylase 1 [Source:HGNC Symbol;Acc:HGNC:964]	11	27040725	27127809	1
BCAT1	Transcriptomics chapter	BCAT1	24198235; 21810943	ENSG00000060982	branched chain amino acid transaminase 1 [Source:HGNC Symbol;Acc:HGNC:976]	12	24810024	24949101	-1
BLM	Transcriptomics chapter	BLM	16288009; 31819570	ENSG00000197299	BLM RecQ like helicase [Source:HGNC Symbol;Acc:HGNC:1058]	15	90717346	90816166	1	Bloom syndrome
BTG2	Transcriptomics chapter	BTG2	27992366; 21810943	ENSG00000159388	BTG anti-proliferation factor 2 [Source:HGNC Symbol;Acc:HGNC:1131]	1	203305491	203309602	1
C1R	Transcriptomics chapter	C1R	31565884	ENSG00000288512	complement C1r [Source:HGNC Symbol;Acc:HGNC:1246]	CHR_HG1398_PATCH	7080214	7091771	-1	Immunodeficiency due to a classical component pathway complement deficiency	Pediatric systemic lupus erythematosus	Periodontal Ehlers-Danlos syndrome	COMPLEMENT COMPONENT C1s DEFICIENCY
CABP1	Transcriptomics chapter	CABP1	16288009; 31819570	ENSG00000157782	calcium binding protein 1 [Source:HGNC Symbol;Acc:HGNC:1384]	12	120640552	120667324	1
CAT	Transcriptomics chapter	CAT	28093347; 28093347	ENSG00000121691	catalase [Source:HGNC Symbol;Acc:HGNC:1516]	11	34438934	34472060	1	ACATALASEMIA
CCL2	Transcriptomics chapter	CCL2	31819570; 18183490; 16288009	ENSG00000108691	C-C motif chemokine ligand 2 [Source:HGNC Symbol;Acc:HGNC:10618]	17	34255218	34257203	1	HUMAN IMMUNODEFICIENCY VIRUS TYPE 1 SUSCEPTIBILITY TO	MYCOBACTERIUM TUBERCULOSIS SUSCEPTIBILITY TO MYCOBACTERIUM TUBERCULOSIS PROTECTION AGAINST INCLUDED	Neural tube defects susceptibility to
CCNB1	Transcriptomics chapter	CCNB1	17914117	ENSG00000134057	cyclin B1 [Source:HGNC Symbol;Acc:HGNC:1579]	5	69167135	69178245	1
CCND2	Transcriptomics chapter	CCND2	28382019; 20228124	ENSG00000118971	cyclin D2 [Source:HGNC Symbol;Acc:HGNC:1583]	12	4269771	4305353	1	Megalencephaly-polymicrogyria-postaxial polydactyly-hydrocephalus syndrome
CD200	Transcriptomics chapter	CD200	28382019; 20228124	ENSG00000091972	CD200 molecule [Source:HGNC Symbol;Acc:HGNC:7203]	3	112332347	112362812	1
CD40	Transcriptomics chapter	CD40	30084836	ENSG00000101017	CD40 molecule [Source:HGNC Symbol;Acc:HGNC:11919]	20	46118278	46129863	1	Hyper-IgM syndrome type 3
CDH1	Transcriptomics chapter	CDH1	22585092	ENSG00000039068	cadherin 1 [Source:HGNC Symbol;Acc:HGNC:1748]	16	68737292	68835541	1	Blepharo-cheiro-dontic syndrome	Cleft lip/palate	Breast Cancer	Endometrial Cancer	GASTRIC CANCER HEREDITARY DIFFUSE	OVARIAN CANCER OVARIAN CANCER EPITHELIAL INCLUDED	Prostate Cancer	Hereditary breast cancer
CDKN1B	Genomics and transcriptomics chapters	CDKN1B	28382019; 22585092; 17030811	ENSG00000111276	cyclin dependent kinase inhibitor 1B [Source:HGNC Symbol;Acc:HGNC:1785]	12	12715058	12722369	1	Multiple endocrine neoplasia type 1	Multiple endocrine neoplasia type 4	Situs inversus totalis
CDKN1C	Transcriptomics chapter	CDKN1C	31819570; 18183490	ENSG00000273707	cyclin dependent kinase inhibitor 1C [Source:HGNC Symbol;Acc:HGNC:1786]	CHR_HSCHR11_1_CTG7	2883205	2885904	-1	IMAGe syndrome	Intrauterine growth restriction-short stature-early adult-onset diabetes syndrome	Silver-Russell syndrome due to a point mutation	BECKWITH-WIEDEMANN SYNDROME	Intrauterine growth retardation metaphyseal dysplasia adrenal hypoplasia congenita and genital anomalies
CDKN2A	Transcriptomics chapter	CDKN2A	24198235; 18183490; 31819570	ENSG00000147889	cyclin dependent kinase inhibitor 2A [Source:HGNC Symbol;Acc:HGNC:1787]	9	21967752	21995301	-1	Familial atypical multiple mole melanoma syndrome	Familial melanoma	Familial pancreatic carcinoma	Li-Fraumeni syndrome	Precursor B-cell acute lymphoblastic leukemia	Precursor T-cell acute lymphoblastic leukemia
CDKN2C	Transcriptomics chapter	CDKN2C	15994756	ENSG00000123080	cyclin dependent kinase inhibitor 2C [Source:HGNC Symbol;Acc:HGNC:1789]	1	50960745	50974634	1	Multiple endocrine neoplasia type 1
CEBPD	Transcriptomics chapter	CEBPD	31819570; 18183490	ENSG00000221869	CCAAT enhancer binding protein delta [Source:HGNC Symbol;Acc:HGNC:1835]	8	47736913	47738164	-1
CEL	Transcriptomics chapter	CEL	16288009; 31819570	ENSG00000170835	carboxyl ester lipase [Source:HGNC Symbol;Acc:HGNC:1848]	9	133061978	133071863	1	MODY
CENPE	Transcriptomics chapter	CENPE	17914117	ENSG00000138778	centromere protein E [Source:HGNC Symbol;Acc:HGNC:1856]	4	103105349	103198445	-1	Seckel syndrome	Microcephaly 13 primary autosomal recessive
CGA	Transcriptomics chapter	CGA	16288009; 31819570	ENSG00000135346	glycoprotein hormones, alpha polypeptide [Source:HGNC Symbol;Acc:HGNC:1885]	6	87085498	87095106	-1
CHAD	Transcriptomics chapter	CHAD	22995758	ENSG00000136457	chondroadherin [Source:HGNC Symbol;Acc:HGNC:1909]	17	50464496	50468906	-1
CHGA	Transcriptomics chapter	CHGA	26753958; 28093347	ENSG00000100604	chromogranin A [Source:HGNC Symbol;Acc:HGNC:1929]	14	92923150	92935285	1
CHL1	Transcriptomics chapter	CHL1	22995758	ENSG00000134121	cell adhesion molecule L1 like [Source:HGNC Symbol;Acc:HGNC:1939]	3	196763	409417	1
CLDN3	Transcriptomics chapter	CLDN3	31819570; 18183490	ENSG00000165215	claudin 3 [Source:HGNC Symbol;Acc:HGNC:2045]	7	73768997	73770270	-1
CLDN9	Transcriptomics chapter	CLDN9	31565884	ENSG00000213937	claudin 9 [Source:HGNC Symbol;Acc:HGNC:2051]	16	3012923	3014505	1
CLU	Transcriptomics chapter	CLU	26753958	ENSG00000120885	clusterin [Source:HGNC Symbol;Acc:HGNC:2095]	8	27596917	27614700	-1
COL18A1	Transcriptomics chapter	COL18A1	24198235; 21810943	ENSG00000182871	collagen type XVIII alpha 1 chain [Source:HGNC Symbol;Acc:HGNC:2195]	21	45405165	45513720	1	GLAUCOMA PRIMARY CLOSED-ANGLE	Knobloch syndrome
COL4A5	Transcriptomics chapter	COL4A5	16288009; 31819570	ENSG00000188153	collagen type IV alpha 5 chain [Source:HGNC Symbol;Acc:HGNC:2207]	X	108439838	108697545	1	X-linked Alport syndrome	X-linked Alport syndrome-diffuse leiomyomatosis	NON RARE IN EUROPE: Benign familial hematuria
CREM	Transcriptomics chapter	CREM	16288009; 31819570	ENSG00000095794	cAMP responsive element modulator [Source:HGNC Symbol;Acc:HGNC:2352]	10	35126791	35212958	1
CRMP1	Transcriptomics chapter	CRMP1	17914117	ENSG00000072832	collapsin response mediator protein 1 [Source:HGNC Symbol;Acc:HGNC:2365]	4	5748084	5893086	-1
CSHL1	Transcriptomics chapter	CSHL1	31819570; 18183490; 16288009	ENSG00000204414	chorionic somatomammotropin hormone like 1 [Source:HGNC Symbol;Acc:HGNC:2442]	17	63909597	63918838	-1
CSPG5	Transcriptomics chapter	CSPG5	16288009; 31819570	ENSG00000114646	chondroitin sulfate proteoglycan 5 [Source:HGNC Symbol;Acc:HGNC:2467]	3	47562238	47580792	-1
CXCR4	Transcriptomics chapter	CXCR4	31819570; 18183490	ENSG00000121966	C-X-C motif chemokine receptor 4 [Source:HGNC Symbol;Acc:HGNC:2561]	2	136114349	136118149	-1	WHIM SYNDROME
DAPK1	Transcriptomics chapter	DAPK1	28382019; 31565884	ENSG00000196730	death associated protein kinase 1 [Source:HGNC Symbol;Acc:HGNC:2674]	9	87497228	87708634	1
DBF4	Transcriptomics chapter	ASK	17914117	ENSG00000006634	DBF4 zinc finger [Source:HGNC Symbol;Acc:HGNC:17364]	7	87876216	87909553	1
DCLK1	Transcriptomics chapter	DCLK1	29259037; 22585092	ENSG00000133083	doublecortin like kinase 1 [Source:HGNC Symbol;Acc:HGNC:2700]	13	35768652	36131382	-1
DCLK3	Transcriptomics chapter	DCAMKL3	17914117	ENSG00000163673	doublecortin like kinase 3 [Source:HGNC Symbol;Acc:HGNC:19005]	3	36712422	36764349	-1
DCX	Transcriptomics chapter	DCX	16288009; 31819570	ENSG00000077279	doublecortin [Source:HGNC Symbol;Acc:HGNC:2714]	X	111293779	111412429	-1	LISSENCEPHALY X-LINKED TYPE 1	Subcortical band heterotopia
DLK1	Transcriptomics chapter	DLK1	16288009; 18183490; 24198235; 31819570	ENSG00000185559	delta like non-canonical Notch ligand 1 [Source:HGNC Symbol;Acc:HGNC:2907]	14	100725705	100738224	1	Idiopathic central precocious puberty	Kagami-Ogata syndrome due to maternal 14q32.2 hypermethylation	Kagami-Ogata syndrome due to maternal 14q32.2 microdeletion	Kagami-Ogata syndrome due to paternal uniparental disomy of chromosome 14	Temple syndrome due to maternal uniparental disomy of chromosome 14	Temple syndrome due to paternal 14q32.2 hypomethylation	Temple syndrome due to paternal 14q32.2 microdeletion
DNAJB5	Transcriptomics chapter	DNAJB5	18183490	ENSG00000137094	DnaJ heat shock protein family (Hsp40) member B5 [Source:HGNC Symbol;Acc:HGNC:14887]	9	34989641	34998900	1
DPYSL3	Transcriptomics chapter	DPYSL3	16288009; 31819570	ENSG00000113657	dihydropyrimidinase like 3 [Source:HGNC Symbol;Acc:HGNC:3015]	5	147390808	147510068	-1
DUSP4	Transcriptomics chapter	DUSP4	16288009; 31819570	ENSG00000120875	dual specificity phosphatase 4 [Source:HGNC Symbol;Acc:HGNC:3070]	8	29333064	29350684	-1
EFNB3	Transcriptomics chapter	EFNB3	16288009; 31819570	ENSG00000108947	ephrin B3 [Source:HGNC Symbol;Acc:HGNC:3228]	17	7705202	7711372	1
ELAVL3	Transcriptomics chapter	ELAVL3	28382019; 22585092	ENSG00000196361	ELAV like RNA binding protein 3 [Source:HGNC Symbol;Acc:HGNC:3314]	19	11451326	11481046	-1
ENO2	Transcriptomics chapter	ENO2	16288009; 31819570	ENSG00000111674	enolase 2 [Source:HGNC Symbol;Acc:HGNC:3353]	12	6913745	6923698	1
EPHB6	Transcriptomics chapter	EPHB6	16288009; 31819570	ENSG00000106123	EPH receptor B6 [Source:HGNC Symbol;Acc:HGNC:3396]	7	142855061	142871094	1
EPS8	Transcriptomics chapter	EPS8	16288009; 31819570	ENSG00000151491	epidermal growth factor receptor pathway substrate 8 [Source:HGNC Symbol;Acc:HGNC:3420]	12	15620134	15882329	-1	Autosomal recessive non-syndromic sensorineural deafness type DFNB
ERAP2	Transcriptomics chapter	ERAP2	22995758	ENSG00000164308	endoplasmic reticulum aminopeptidase 2 [Source:HGNC Symbol;Acc:HGNC:29499]	5	96875986	96919703	1
ESRP1	Transcriptomics chapter	ESRP1	22585092	ENSG00000104413	epithelial splicing regulatory protein 1 [Source:HGNC Symbol;Acc:HGNC:25966]	8	94641074	94707466	1	DEAFNESS AUTOSOMAL RECESSIVE 109
EZR	Transcriptomics chapter	EZR	28093347; 26753958	ENSG00000092820	ezrin [Source:HGNC Symbol;Acc:HGNC:12691]	6	158765741	158819368	-1	Autosomal recessive non-syndromic intellectual disability
F3	Transcriptomics chapter	F3	29259037; 25824863; 24198235; 21810943; 31819570; 18183490	ENSG00000117525	coagulation factor III, tissue factor [Source:HGNC Symbol;Acc:HGNC:3541]	1	94529173	94541759	-1
FAIM2	Transcriptomics chapter	FAIM2	16288009; 31819570	ENSG00000135472	Fas apoptotic inhibitory molecule 2 [Source:HGNC Symbol;Acc:HGNC:17067]	12	49866896	49904217	-1
FAT1	Transcriptomics chapter	FAT1	22585092; 31565884	ENSG00000083857	FAT atypical cadherin 1 [Source:HGNC Symbol;Acc:HGNC:3595]	4	186587794	186726722	-1
FLT3	Transcriptomics chapter	FLT3	20228124	ENSG00000122025	fms related receptor tyrosine kinase 3 [Source:HGNC Symbol;Acc:HGNC:3765]	13	28003274	28100592	-1	Acute myeloblastic leukemia with maturation	Acute myeloblastic leukemia without maturation	Acute myeloid leukemia with abnormal bone marrow eosinophils inv16p13q22 or t16	Acute myeloid leukemia with minimal differentiation	Mixed phenotype acute leukemia	Precursor B-cell acute lymphoblastic leukemia	Precursor T-cell acute lymphoblastic leukemia
FOLR1	Transcriptomics chapter	FR	11443173; 16288009; 31819570	ENSG00000110195	folate receptor alpha [Source:HGNC Symbol;Acc:HGNC:3791]	11	72189558	72196323	1	Neurodegenerative syndrome due to cerebral folate transport deficiency
FRMPD1	Transcriptomics chapter	FRMPD1	25824863; 31565884	ENSG00000070601	FERM and PDZ domain containing 1 [Source:HGNC Symbol;Acc:HGNC:29159]	9	37650954	37746904	1
FXYD5	Transcriptomics chapter	FXYD5	28382019; 22585092	ENSG00000089327	FXYD domain containing ion transport regulator 5 [Source:HGNC Symbol;Acc:HGNC:4029]	19	35154730	35169881	1
FZD7	Transcriptomics chapter	FZD7	18183490	ENSG00000155760	frizzled class receptor 7 [Source:HGNC Symbol;Acc:HGNC:4045]	2	202034587	202038445	1
GADD45B	Transcriptomics chapter	GADD45B	2181094; 18183490; 31819570	ENSG00000099860	growth arrest and DNA damage inducible beta [Source:HGNC Symbol;Acc:HGNC:4096]	19	2476122	2478259	1
GADD45G	Transcriptomics chapter	GADD45G	31819570; 18183490	ENSG00000130222	growth arrest and DNA damage inducible gamma [Source:HGNC Symbol;Acc:HGNC:4097]	9	89605012	89606555	1
GAL	Transcriptomics chapter	GAL	27992366; 21810943; 18183490; 31819570; 16288009	ENSG00000069482	galanin and GMAP prepropeptide [Source:HGNC Symbol;Acc:HGNC:4114]	11	68683779	68691175	1	EPILEPSY FAMILIAL TEMPORAL LOBE 8
GAL3ST3	Transcriptomics chapter	GAL3ST3	17914117; 25824863	ENSG00000175229	galactose-3-O-sulfotransferase 3 [Source:HGNC Symbol;Acc:HGNC:24144]	11	66040765	66049161	-1
GATA3	Transcriptomics chapter	GATA3	16288009; 31819570	ENSG00000107485	GATA binding protein 3 [Source:HGNC Symbol;Acc:HGNC:4172]	10	8045378	8075198	1	Hypoparathyroidism-sensorineural deafness-renal disease syndrome	Precursor B-cell acute lymphoblastic leukemia
GH1	Transcriptomics chapter	GH1	30084836; 27992366; 21810943; 18183490; 31819570; 16288009	ENSG00000259384	growth hormone 1 [Source:HGNC Symbol;Acc:HGNC:4261]	17	63917200	63918839	-1	Short stature due to growth hormone qualitative anomaly	ISOLATED GROWTH HORMONE DEFICIENCY TYPE IA	ISOLATED GROWTH HORMONE DEFICIENCY TYPE IB	ISOLATED GROWTH HORMONE DEFICIENCY TYPE II	KOWARSKI SYNDROME
GH2	Transcriptomics chapter	GH2	30084836; 27992366; 21810943; 31819570; 18183490; 16288009	ENSG00000136487	growth hormone 2 [Source:HGNC Symbol;Acc:HGNC:4262]	17	63880215	63881944	-1
GJA1	Transcriptomics chapter	GJA1	31819570; 18183490	ENSG00000152661	gap junction protein alpha 1 [Source:HGNC Symbol;Acc:HGNC:4274]	6	121435595	121449727	1	HALLERMANN-STREIFF SYNDROME	HYPOPLASTIC LEFT HEART SYNDROME	Syndactyly type 3	Autosomal dominant palmoplantar keratoderma and congenital alopecia	Autosomal recessive non-syndromic sensorineural deafness type DFNB	Craniometaphyseal dysplasia	Erythrokeratodermia variabilis	ATRIOVENTRICULAR SEPTAL DEFECT 3	OCULODENTODIGITAL DYSPLASIA	PALMOPLANTAR KERATODERMA AND CONGENITAL ALOPECIA 1
GLCE	Transcriptomics chapter	GLCE	16288009; 31819570	ENSG00000138604	glucuronic acid epimerase [Source:HGNC Symbol;Acc:HGNC:17855]	15	69160584	69272217	1
GNB3	Transcriptomics chapter	GNB3	16288009; 31819570	ENSG00000111664	G protein subunit beta 3 [Source:HGNC Symbol;Acc:HGNC:4400]	12	6839954	6847393	1	Congenital stationary night blindness	HYPERTENSION ESSENTIAL
GPC3	Transcriptomics chapter	GPC3	31819570; 18183490	ENSG00000147257	glypican 3 [Source:HGNC Symbol;Acc:HGNC:4451]	X	133535745	133985594	-1	SIMPSON-GOLABI-BEHMEL SYNDROME TYPE 1	Nephroblastoma	Simpson-Golabi-Behmel syndrome	WILMS TUMOR 1
GRHL2	Transcriptomics chapter	GRHL2	Riharda raksts	ENSG00000083307	grainyhead like transcription factor 2 [Source:HGNC Symbol;Acc:HGNC:2799]	8	101492439	101669726	1	Ectodermal dysplasia/short stature syndrome	Nail and teeth abnormalities-marginal palmoplantar keratoderma-oral hyperpigmentation syndrome	Posterior polymorphous corneal dystrophy	CORNEAL DYSTROPHY POSTERIOR POLYMORPHOUS 4	DEAFNESS AUTOSOMAL DOMINANT 28	Ectodermal dysplasia/short stature syndrome
H2BC21	Transcriptomics chapter	H2BC21	16288009; 31819570	ENSG00000184678	H2B clustered histone 21 [Source:HGNC Symbol;Acc:HGNC:4760]	1	149884459	149886652	-1
H4C8	Transcriptomics chapter	HIST1H4H	17914117	ENSG00000158406	H4 clustered histone 8 [Source:HGNC Symbol;Acc:HGNC:4788]	6	26277609	26285638	-1
HES1	Transcriptomics chapter	HES1	18183490	ENSG00000114315	hes family bHLH transcription factor 1 [Source:HGNC Symbol;Acc:HGNC:5192]	3	194136148	194138732	1
HLA-A	Transcriptomics chapter	HLA-A	18183490	ENSG00000206503	major histocompatibility complex, class I, A [Source:HGNC Symbol;Acc:HGNC:4931]	6	29941260	29945884	1	Birdshot chorioretinopathy	Phenytoin or carbamazepine toxicity
HLA-B	Transcriptomics chapter	HLA-B	28922848	ENSG00000234745	major histocompatibility complex, class I, B [Source:HGNC Symbol;Acc:HGNC:4932]	6	31353872	31357188	-1	Abacavir toxicity	Allopurinol toxicity	Behcet disease	Flucloxacilline toxicity	Phenytoin or carbamazepine toxicity	Pulmonary arterial hypertension associated with connective tissue disease	Stevens-Johnson syndrome	Takayasu arteritis	SEVERE CUTANEOUS ADVERSE REACTION SUSCEPTIBILITY TO TOXIC EPIDERMAL NECROLYSIS SUSCEPTIBILITY TO INCLUDED	SPONDYLOARTHROPATHY SUSCEPTIBILITY TO 1	NON RARE IN EUROPE: Ankylosing spondylitis
HLA-C	Transcriptomics chapter	HLA-C	18183490	ENSG00000204525	major histocompatibility complex, class I, C [Source:HGNC Symbol;Acc:HGNC:4933]	6	31268749	31272130	-1	Precursor B-cell acute lymphoblastic leukemia	PSORIASIS 1 SUSCEPTIBILITY TO	HUMAN IMMUNODEFICIENCY VIRUS TYPE 1 SUSCEPTIBILITY TO
HLA-F	Transcriptomics chapter	HLA-F	18183490	ENSG00000204642	major histocompatibility complex, class I, F [Source:HGNC Symbol;Acc:HGNC:4963]	6	29722775	29738528	1
HLA-G	Transcriptomics chapter	HLA-G	18183490	ENSG00000204632	major histocompatibility complex, class I, G [Source:HGNC Symbol;Acc:HGNC:4964]	6	29826967	29831125	1	ASTHMA SUSCEPTIBILITY TO
HSPA9	Transcriptomics chapter	HSPA9	29507682	ENSG00000113013	heat shock protein family A (Hsp70) member 9 [Source:HGNC Symbol;Acc:HGNC:5244]	5	138553756	138575675	-1	Autosomal recessive sideroblastic anemia	EVEN-PLUS SYNDROME	ANEMIA SIDEROBLASTIC 4
HTATSF1	Transcriptomics chapter	HTATSF1	16288009; 31819570	ENSG00000102241	HIV-1 Tat specific factor 1 [Source:HGNC Symbol;Acc:HGNC:5276]	X	136497079	136512346	1
ID1	Transcriptomics chapter	ID1	16288009; 31819570	ENSG00000125968	inhibitor of DNA binding 1, HLH protein [Source:HGNC Symbol;Acc:HGNC:5360]	20	31605283	31606515	1
ID3	Transcriptomics chapter	ID3	16288009; 31819570	ENSG00000117318	inhibitor of DNA binding 3, HLH protein [Source:HGNC Symbol;Acc:HGNC:5362]	1	23557926	23559501	-1
ID4	Transcriptomics chapter	ID4	16288009; 31819570	ENSG00000172201	inhibitor of DNA binding 4, HLH protein [Source:HGNC Symbol;Acc:HGNC:5363]	6	19837370	19842197	1
IDH1	Transcriptomics chapter	IDH1	16288009; 31819570	ENSG00000138413	isocitrate dehydrogenase (NADP(+)) 1 [Source:HGNC Symbol;Acc:HGNC:5382]	2	208236229	208266074	-1	Giant cell glioblastoma	Gliosarcoma	Maffucci syndrome	Metaphyseal chondromatosis with D-2-hydroxyglutaric aciduria	Ollier disease
IFI44	Transcriptomics chapter	IFI44	16288009; 31819570	ENSG00000137965	interferon induced protein 44 [Source:HGNC Symbol;Acc:HGNC:16938]	1	78649796	78664078	1
IFITM1	Transcriptomics chapter	IFITM1	31565884	ENSG00000185885	interferon induced transmembrane protein 1 [Source:HGNC Symbol;Acc:HGNC:5412]	11	313506	315272	1
IGFBP3	Transcriptomics chapter	IGFBP3	31819570; 18183490	ENSG00000146674	insulin like growth factor binding protein 3 [Source:HGNC Symbol;Acc:HGNC:5472]	7	45912245	45921874	-1
IGFBP5	Transcriptomics chapter	IGFBP5	20228124; 31565884; 18183490; 31819570	ENSG00000115461	insulin like growth factor binding protein 5 [Source:HGNC Symbol;Acc:HGNC:5474]	2	216672105	216695549	-1
IGKC	Transcriptomics chapter	IGKC	31565884	ENSG00000211592	immunoglobulin kappa constant [Source:HGNC Symbol;Acc:HGNC:5716]	2	88857161	88857683	-1	Recurrent infections associated with rare immunoglobulin isotypes deficiency
IMPA2	Transcriptomics chapter	IMPA2	16288009; 31819570	ENSG00000141401	inositol monophosphatase 2 [Source:HGNC Symbol;Acc:HGNC:6051]	18	11981025	12030877	1
ITGA4	Transcriptomics chapter	ITGA4	24198235	ENSG00000115232	integrin subunit alpha 4 [Source:HGNC Symbol;Acc:HGNC:6140]	2	181457202	181538940	1
KCNJ6	Transcriptomics chapter	KCNJ6	16288009; 31819570	ENSG00000157542	potassium inwardly rectifying channel subfamily J member 6 [Source:HGNC Symbol;Acc:HGNC:6267]	21	37607373	38121345	-1	Keppen-Lubinsky syndrome
KCNK3	Transcriptomics chapter	KCNK3	16288009; 31819570	ENSG00000171303	potassium two pore domain channel subfamily K member 3 [Source:HGNC Symbol;Acc:HGNC:6278]	2	26692690	26733420	1	Heritable pulmonary arterial hypertension	PULMONARY HYPERTENSION PRIMARY 4	KCNK3-related developmental disorder monoallelic
KDELR3	Transcriptomics chapter	KDELR3	16288009; 31819570	ENSG00000100196	KDEL endoplasmic reticulum protein retention receptor 3 [Source:HGNC Symbol;Acc:HGNC:6306]	22	38468078	38483447	1
KIF13B	Transcriptomics chapter	KIF13B	17914117	ENSG00000197892	kinesin family member 13B [Source:HGNC Symbol;Acc:HGNC:14405]	8	29067278	29263124	-1
KLK11	Transcriptomics chapter	KLK11	16288009; 31819570	ENSG00000167757	kallikrein related peptidase 11 [Source:HGNC Symbol;Acc:HGNC:6359]	19	51022216	51028039	-1
KRT8	Transcriptomics chapter	KRT8	28093347	ENSG00000170421	keratin 8 [Source:HGNC Symbol;Acc:HGNC:6446]	12	52897187	52949954	-1	CIRRHOSIS FAMILIALCIRRHOSIS FAMILIAL WITH PULMONARY HYPERTENSION INCLUDED
LAPTM4B	Transcriptomics chapter	LAPTM4B	15994756	ENSG00000104341	lysosomal protein transmembrane 4 beta [Source:HGNC Symbol;Acc:HGNC:13646]	8	97775057	97853013	1
LIMA1	Transcriptomics chapter	LIMA1	28093347	ENSG00000050405	LIM domain and actin binding 1 [Source:HGNC Symbol;Acc:HGNC:24636]	12	50175788	50283546	-1	LOW DENSITY LIPOPROTEIN CHOLESTEROL LEVEL QUANTITATIVE TRAIT LOCUS 8
LPAR5	Transcriptomics chapter	LPAR5	22995758	ENSG00000184574	lysophosphatidic acid receptor 5 [Source:HGNC Symbol;Acc:HGNC:13307]	12	6618835	6635960	-1
MACC1	Transcriptomics chapter	MACC1	Riharda raksts	ENSG00000183742	MET transcriptional regulator MACC1 [Source:HGNC Symbol;Acc:HGNC:30215]	7	20134655	20217404	-1
MAFF	Transcriptomics chapter	MAFF	31819570; 18183490	ENSG00000185022	MAF bZIP transcription factor F [Source:HGNC Symbol;Acc:HGNC:6780]	22	38200767	38216507	1
MERTK	Transcriptomics chapter	CMP-tk	11443173	ENSG00000153208	MER proto-oncogene, tyrosine kinase [Source:HGNC Symbol;Acc:HGNC:7027]	2	111898607	112029561	1	Retinitis pigmentosa
MPP2	Transcriptomics chapter	MPP2	24198235	ENSG00000108852	membrane palmitoylated protein 2 [Source:HGNC Symbol;Acc:HGNC:7220]	17	43875357	43909711	-1
MUC1	Transcriptomics chapter	MUC1	30084836	ENSG00000185499	mucin 1, cell surface associated [Source:HGNC Symbol;Acc:HGNC:7508]	1	155185824	155192916	-1	MUC1-related autosomal dominant tubulointerstitial kidney disease	MEDULLARY CYSTIC KIDNEY DISEASE 1
MUC16	Transcriptomics chapter	MUC16	Riharda raksts	ENSG00000181143	mucin 16, cell surface associated [Source:HGNC Symbol;Acc:HGNC:15582]	19	8848844	8981342	-1
MYO5A	Transcriptomics chapter	MYO5A	20228124	ENSG00000197535	myosin VA [Source:HGNC Symbol;Acc:HGNC:7602]	15	52307283	52529050	-1	ELEJALDE SYNDROME	Griscelli syndrome type 3	Griscelli syndrome type 1	Neuroectodermal melanolysosomal disease
NCAPG2	Transcriptomics chapter	MTB	17914117	ENSG00000146918	non-SMC condensin II complex subunit G2 [Source:HGNC Symbol;Acc:HGNC:21904]	7	158631169	158704804	-1	Severe Neurodevelopmental Syndrome	KHAN-KHAN-KATSANIS SYNDROME
NFE2L1	Transcriptomics chapter	NFE2L1	20228124	ENSG00000082641	nuclear factor, erythroid 2 like 1 [Source:HGNC Symbol;Acc:HGNC:7781]	17	48048329	48061545	1
NIN	Transcriptomics chapter	NIN	28382019; 22585092	ENSG00000100503	ninein [Source:HGNC Symbol;Acc:HGNC:14906]	14	50719763	50831162	-1	Microcephalic primordial dwarfism Dauber type	SECKEL SYNDROME 7
NLGN1	Transcriptomics chapter	NLGN1	16288009; 31819570	ENSG00000169760	neuroligin 1 [Source:HGNC Symbol;Acc:HGNC:14291]	3	173396284	174286644	1	AUTISM SUSCEPTIBILITY TO 20
NME1	Transcriptomics chapter	NME1	29507682	ENSG00000239672	NME/NM23 nucleoside diphosphate kinase 1 [Source:HGNC Symbol;Acc:HGNC:7849]	17	51153559	51162428	1
NNAT	Transcriptomics chapter	NNAT	16288009; 31819570; 18183490	ENSG00000053438	neuronatin [Source:HGNC Symbol;Acc:HGNC:7860]	20	37521206	37523690	1
NOTCH3	Transcriptomics chapter	NOTCH3	16288009; 18183490	ENSG00000074181	notch receptor 3 [Source:HGNC Symbol;Acc:HGNC:7883]	19	15159038	15200995	-1	Infantile myofibromatosis	CADASIL	Lateral meningocele syndrome	Cerebral autosomal dominant arteriopathy-subcortical infarcts-leukoencephalopathy
NPTX2	Transcriptomics chapter	NPTX2	31819570; 18183490; 16288009	ENSG00000106236	neuronal pentraxin 2 [Source:HGNC Symbol;Acc:HGNC:7953]	7	98617285	98629869	1
NR4A2	Transcriptomics chapter	NR4A2	16288009; 31819570	ENSG00000153234	nuclear receptor subfamily 4 group A member 2 [Source:HGNC Symbol;Acc:HGNC:7981]	2	156324437	156342348	-1	Parkinson disease late-onset	NR4A2-related developmental disorder monoallelic
ODC1	Transcriptomics chapter	ODC	11443173; 16288009; 31819570	ENSG00000115758	ornithine decarboxylase 1 [Source:HGNC Symbol;Acc:HGNC:8109]	2	10439968	10448327	-1	Global developmental delay-alopecia-macrocephaly-facial dysmorphism-structural brain anomalies syndrome	ODC1-related developmental disorder monoallelic	Global developmental delay-alopecia-macrocephaly-facial dysmorphism-structural brain anomalies syndrome	ODC1-related developmental disorder monoallelic
P2RY12	Transcriptomics chapter	P2RY12	22995758	ENSG00000169313	purinergic receptor P2Y12 [Source:HGNC Symbol;Acc:HGNC:18124]	3	151336843	151384753	-1	Bleeding disorder due to P2Y12 defect	Resistance to clopidogrel	BLEEDING DISORDER PLATELET-TYPE 8
PBX3	Transcriptomics chapter	PBX3	16288009; 31819570	ENSG00000167081	PBX homeobox 3 [Source:HGNC Symbol;Acc:HGNC:8634]	9	125747345	125967377	1
PHF12	Transcriptomics chapter	PHF12	17914117	ENSG00000109118	PHD finger protein 12 [Source:HGNC Symbol;Acc:HGNC:20816]	17	28905250	28951771	-1	PHF12-related developmental disorder monoallelic
PHF19	Transcriptomics chapter	PHF19	17914117	ENSG00000119403	PHD finger protein 19 [Source:HGNC Symbol;Acc:HGNC:24566]	9	120855651	120894896	-1
PITX1	Transcriptomics chapter	PITX1	17914117	ENSG00000069011	paired like homeodomain 1 [Source:HGNC Symbol;Acc:HGNC:9004]	5	135027734	135034813	-1	congenital clubfoot	Homeotic Arm-to-Leg Transformation Associated with Genomic Rearrangements at the PITX1 Locus	Brachydactyly-elbow wrist dysplasia syndrome	Familial clubfoot due to 5q31 microdeletion	Familial clubfoot due to PITX1 point mutation	Mirror-image polydactyly	CLUBFOOT CONGENITAL WITH OR WITHOUT DEFICIENCY OF LONG BONES AND/OR MIRROR-IMAGE POLYDACTYLY	LIEBENBERG SYNDROME
PITX2	Transcriptomics chapter	PITX2	16288009; 31819570	ENSG00000164093	paired like homeodomain 2 [Source:HGNC Symbol;Acc:HGNC:9005]	4	110617423	110642123	-1	Axenfeld-Rieger syndrome type 1	IRIDOGONIODYSGENESIS TYPE 2	Axenfeld anomaly	Axenfeld-Rieger syndrome	Familial atrial fibrillation	PETERS ANOMALY	RIEGER ANOMALY	RING DERMOID OF CORNEA	ANTERIOR SEGMENT DYSGENESIS 4
PMAIP1	Transcriptomics chapter	PMAIP1	31819570; 29620167; 16288009	ENSG00000141682	phorbol-12-myristate-13-acetate-induced protein 1 [Source:HGNC Symbol;Acc:HGNC:9108]	18	59899996	59904305	1
POMC	Transcriptomics chapter	POMC	30084836; 27992366; 21810943; 31819570; 18183490	ENSG00000115138	proopiomelanocortin [Source:HGNC Symbol;Acc:HGNC:9201]	2	25160853	25168903	-1	Obesity due to pro-opiomelanocortin deficiency	OBESITY EARLY-ONSET WITH ADRENAL INSUFFICIENCY AND RED HAIR
PON3	Transcriptomics chapter	PON3	31819570; 18183490; 16288009	ENSG00000105852	paraoxonase 3 [Source:HGNC Symbol;Acc:HGNC:9206]	7	95359872	95396375	-1	Amyotrophic lateral sclerosis
POR	Transcriptomics chapter	POR	25824863; 26753958; 24198235; 21810943	ENSG00000127948	cytochrome p450 oxidoreductase [Source:HGNC Symbol;Acc:HGNC:9208]	7	75899200	75986855	1	Congenital adrenal hyperplasia due to cytochrome P450 oxidoreductase deficiency	Antley-Bixler syndrome with genital anomalies and disordered steroidogenesis	DISORDERED STEROIDOGENESIS DUE TO CYTOCHROME P450 OXIDOREDUCTASE DEFICIENCY
POU1F1	Transcriptomics chapter	POU1F1	31819570; 18183490	ENSG00000064835	POU class 1 homeobox 1 [Source:HGNC Symbol;Acc:HGNC:9210]	3	87259404	87276584	-1	Combined pituitary hormone deficiencies genetic forms	Hypothyroidism due to deficient transcription factors involved in pituitary development or function	Isolated growth hormone deficiency type II
PRL	Transcriptomics chapter	PRL	27992366; 21810943; 16288009; 31819570	ENSG00000172179	prolactin [Source:HGNC Symbol;Acc:HGNC:9445]	6	22287244	22302826	-1
PTTG1	Transcriptomics chapter	PTTG	17914117	ENSG00000164611	PTTG1 regulator of sister chromatid separation, securin [Source:HGNC Symbol;Acc:HGNC:9690]	5	160421855	160428739	1
RACGAP1	Transcriptomics chapter	RACGAP1	17914117	ENSG00000161800	Rac GTPase activating protein 1 [Source:HGNC Symbol;Acc:HGNC:9804]	12	49976923	50033136	-1
RBP4	Transcriptomics chapter	RBP4	31819570; 18183490	ENSG00000138207	retinol binding protein 4 [Source:HGNC Symbol;Acc:HGNC:9922]	10	93591687	93601744	-1	Colobomatous microphthalmia	Progressive retinal dystrophy due to retinol transport defect	Retinal dystrophy iris coloboma and comedogenic acne syndrome
RGS16	Transcriptomics chapter	RGS16	16288009; 31819570	ENSG00000143333	regulator of G protein signaling 16 [Source:HGNC Symbol;Acc:HGNC:9997]	1	182598623	182604389	-1
RPGR	Transcriptomics chapter	RPGR	31819570; 18183490	ENSG00000156313	retinitis pigmentosa GTPase regulator [Source:HGNC Symbol;Acc:HGNC:10295]	X	38269163	38327544	-1	Achromatopsia	Cone rod dystrophy	Primary ciliary dyskinesia	Retinitis pigmentosa	Cone-rod dystrophy X-linked 1	MACULAR DEGENERATION X-LINKED ATROPHIC	RETINITIS PIGMENTOSA X-LINKED AND SINORESPIRATORY INFECTIONS WITH OR WITHOUT DEAFNESS
RRAS2	Transcriptomics chapter	RRAS2	31819570; 18183490	ENSG00000133818	RAS related 2 [Source:HGNC Symbol;Acc:HGNC:17271]	11	14277922	14364506	-1	Noonan Syndrome
RYR2	Transcriptomics chapter	RYR2	29259037; 28382019	ENSG00000198626	ryanodine receptor 2 [Source:HGNC Symbol;Acc:HGNC:10484]	1	237042184	237833988	1	Catecholaminergic polymorphic ventricular tachycardia	Familial isolated arrhythmogenic ventricular dysplasia biventricular form	Familial isolated arrhythmogenic ventricular dysplasia left dominant form	Familial isolated arrhythmogenic ventricular dysplasia right dominant form	ARRHYTHMOGENIC RIGHT VENTRICULAR DYSPLASIA FAMILIAL 2	VENTRICULAR TACHYCARDIA CATECHOLAMINERGIC POLYMORPHIC 1 WITH ORWITHOUT ATRIAL DYSFUNCTION AND/OR DILATED CARDIOMYOPATHY
SDC4	Transcriptomics chapter	SDC4	31819570; 18183490	ENSG00000124145	syndecan 4 [Source:HGNC Symbol;Acc:HGNC:10661]	20	45325288	45348424	-1
SELL	Transcriptomics chapter	SELL	16288009; 31819570	ENSG00000188404	selectin L [Source:HGNC Symbol;Acc:HGNC:10720]	1	169690665	169711702	-1
SEMA3A	Transcriptomics chapter	SEMA3A	28922848	ENSG00000075213	semaphorin 3A [Source:HGNC Symbol;Acc:HGNC:10723]	7	83955777	84492724	-1	Kallmann Syndrome	Hypogonadotropic hypogonadism 16 with or without anosmia
SEPTIN3	Transcriptomics chapter	SEPT3	28382019; 22585092	ENSG00000100167	septin 3 [Source:HGNC Symbol;Acc:HGNC:10750]	22	41969475	41998221	1
SERPING1	Transcriptomics chapter	SERPING1	31565884; 29259037	ENSG00000149131	serpin family G member 1 [Source:HGNC Symbol;Acc:HGNC:1228]	11	57597387	57619171	1	C1 inhibitor deficiency	Hereditary angioedema type 1	Hereditary angioedema type 2
SEZ6L	Transcriptomics chapter	SEZ6L	28382019; 22585092; 16288009; 31819570	ENSG00000100095	seizure related 6 homolog like [Source:HGNC Symbol;Acc:HGNC:10763]	22	26169462	26383597	1
SFRP2	Transcriptomics chapter	SFRP2	29620167	ENSG00000145423	secreted frizzled related protein 2 [Source:HGNC Symbol;Acc:HGNC:10777]	4	153780591	153789083	-1
SH3GLB2	Transcriptomics chapter	SH3GLB2	28093347	ENSG00000148341	SH3 domain containing GRB2 like, endophilin B2 [Source:HGNC Symbol;Acc:HGNC:10834]	9	129007036	129028331	-1
SLC1A2	Transcriptomics chapter	SLC1A2	29259037; 28382019	ENSG00000110436	solute carrier family 1 member 2 [Source:HGNC Symbol;Acc:HGNC:10940]	11	35251205	35420063	-1	Epileptic encephalopathy	Undetermined early-onset epileptic encephalopathy
SLC22A4	Transcriptomics chapter	SLC22A4	16288009; 31819570	ENSG00000197208	solute carrier family 22 member 4 [Source:HGNC Symbol;Acc:HGNC:10968]	5	132294394	132344190	1	Rheumatoid arthritis
SLC24A2	Transcriptomics chapter	SLC24A2	22585092; 31565884	ENSG00000155886	solute carrier family 24 member 2 [Source:HGNC Symbol;Acc:HGNC:10976]	9	19507452	19786928	-1
SLC2A1	Transcriptomics chapter	SLC2A1	28093347; 26753958	ENSG00000117394	solute carrier family 2 member 1 [Source:HGNC Symbol;Acc:HGNC:11005]	1	42925353	42958893	-1	GLUT1 DEFICIENCY SYNDROME TYPE 1	GLUT1 DEFICIENCY SYNDROME TYPE 2	Childhood absence epilepsy	Hereditary cryohydrocytosis with reduced stomatin	Paroxysmal dystonic choreathetosis with episodic ataxia and spasticity	Paroxysmal exertion-induced dyskinesia	DYSTONIA 9	EPILEPSY IDIOPATHIC GENERALIZED SUSCEPTIBILITY TO 12	STOMATIN-DEFICIENT CRYOHYDROCYTOSIS WITH NEUROLOGIC DEFECTS
SLITRK3	Transcriptomics chapter	SLITRK3	17914117	ENSG00000121871	SLIT and NTRK like family member 3 [Source:HGNC Symbol;Acc:HGNC:23501]	3	165186720	165197109	-1
SPOCK3	Transcriptomics chapter	SPOCK3	16288009; 31819570	ENSG00000196104	SPARC (osteonectin), cwcv and kazal like domains proteoglycan 3 [Source:HGNC Symbol;Acc:HGNC:13565]	4	166733384	167234796	-1
SSTR5	Genomics and transcriptomics chapters	SSTR5	30084836; 26578638	ENSG00000162009	somatostatin receptor 5 [Source:HGNC Symbol;Acc:HGNC:11334]	16	1078781	1080142	1	SOMATOSTATIN RECEPTOR 5
STC1	Transcriptomics chapter	STC1	16288009; 31819570	ENSG00000159167	stanniocalcin 1 [Source:HGNC Symbol;Acc:HGNC:11373]	8	23841929	23854806	-1
SV2B	Transcriptomics chapter	SV2B	28382019; 22585092	ENSG00000185518	synaptic vesicle glycoprotein 2B [Source:HGNC Symbol;Acc:HGNC:16874]	15	91099950	91302565	1
TGFB1	Transcriptomics chapter	TGFB	31565884	ENSG00000105329	transforming growth factor beta 1 [Source:HGNC Symbol;Acc:HGNC:11766]	19	41301587	41353922	-1	CAMURATI-ENGELMANN DISEASE	Cystic Fibrosis	INFLAMMATORY BOWEL DISEASE IMMUNODEFICIENCY AND ENCEPHALOPATHY	Infantile inflammatory bowel disease with neurological involvement
TGFBR2	Transcriptomics chapter	TGFRB2	31565884	ENSG00000163513	transforming growth factor beta receptor 2 [Source:HGNC Symbol;Acc:HGNC:11773]	3	30606601	30694142	1	Familial thoracic aortic aneurysm and aortic dissection	Loeys-Dietz syndrome	Lynch syndrome	Marfan syndrome type 2	Squamous cell carcinoma of the esophagus	COLORECTAL CANCER HEREDITARY NONPOLYPOSIS TYPE 6	ESOPHAGEAL CANCER ESOPHAGEAL SQUAMOUS CELL CARCINOMA SUSCEPTIBILITY TO INCLUDED
TGFBR3	Transcriptomics chapter	TGFBR3	18183490; 31819570	ENSG00000069702	transforming growth factor beta receptor 3 [Source:HGNC Symbol;Acc:HGNC:11774]	1	91680343	91906335	-1	Familial cerebral saccular aneurysm
TGM2	Transcriptomics chapter	TGM2	28382019; 31565884	ENSG00000198959	transglutaminase 2 [Source:HGNC Symbol;Acc:HGNC:11778]	20	38127385	38166578	-1
THBS2	Transcriptomics chapter	THBS2	16288009; 31819570	ENSG00000186340	thrombospondin 2 [Source:HGNC Symbol;Acc:HGNC:11786]	6	169215780	169254050	-1	INTERVERTEBRAL DISC DISEASE
THBS4	Transcriptomics chapter	THBS4	16288009; 31819570	ENSG00000113296	thrombospondin 4 [Source:HGNC Symbol;Acc:HGNC:11788]	5	79991311	80083287	1
TIMP3	Transcriptomics chapter	TIMP3	31565884	ENSG00000100234	TIMP metallopeptidase inhibitor 3 [Source:HGNC Symbol;Acc:HGNC:11822]	22	32801705	32863041	1	Sorsby pseudoinflammatory fundus dystrophy	SORSBY FUNDUS DYSTROPHY
TLE4	Transcriptomics chapter	TLE4	18183490	ENSG00000106829	TLE family member 4, transcriptional corepressor [Source:HGNC Symbol;Acc:HGNC:11840]	9	79571773	79726882	1
TM7SF2	Transcriptomics chapter	TM7SF2	16288009; 31819570	ENSG00000149809	transmembrane 7 superfamily member 2 [Source:HGNC Symbol;Acc:HGNC:11863]	11	65111845	65116408	1
TRIB3	Transcriptomics chapter	TRIB3	17914117	ENSG00000101255	tribbles pseudokinase 3 [Source:HGNC Symbol;Acc:HGNC:16228]	20	362835	397559	1
TRIM36	Transcriptomics chapter	TRIM36	29259037; 17914117; 22585092	ENSG00000152503	tripartite motif containing 36 [Source:HGNC Symbol;Acc:HGNC:16280]	5	115124762	115180546	-1	Anencephaly
TSHB	Transcriptomics chapter	TSHB	31819570; 29620167	ENSG00000134200	thyroid stimulating hormone subunit beta [Source:HGNC Symbol;Acc:HGNC:12372]	1	115029826	115034302	1	Hypothryoidism congenital nongoitrous 4	Isolated thyroid-stimulating hormone deficiency
TUBB2B	Transcriptomics chapter	TUBB2B	29507682	ENSG00000137285	tubulin beta 2B class IIb [Source:HGNC Symbol;Acc:HGNC:30829]	6	3224277	3231730	-1	Congenital fibrosis of extraocular muscles	Dysequilibrium syndrome	Polymicrogyria due to TUBB2B mutation	Tubulinopathy-associated dysgyria	CORTICAL DYSPLASIA COMPLEX WITH OTHER BRAIN MALFORMATIONS 7
TUBB6	Transcriptomics chapter	TUBB6B	29507682	ENSG00000176014	tubulin beta 6 class V [Source:HGNC Symbol;Acc:HGNC:20776]	18	12307669	12344320	1	FACIAL PALSY CONGENITAL WITH PTOSIS AND VELOPHARYNGEAL DYSFUNCTION
VAT1L	Transcriptomics chapter	VAT1L	28382019; 22585092	ENSG00000171724	vesicle amine transport 1 like [Source:HGNC Symbol;Acc:HGNC:29315]	16	77788564	77980107	1
VSNL1	Transcriptomics chapter	VSNL1	16288009; 31819570	ENSG00000163032	visinin like 1 [Source:HGNC Symbol;Acc:HGNC:12722]	2	17539126	17657018	1
ZNF518B	Transcriptomics chapter	KIAA1729	17914117	ENSG00000178163	zinc finger protein 518B [Source:HGNC Symbol;Acc:HGNC:29365]	4	10439880	10457426	-1
ZNF568	Transcriptomics chapter	ZNF568	17914117	ENSG00000198453	zinc finger protein 568 [Source:HGNC Symbol;Acc:HGNC:25392]	19	36916329	36998700	1
ZNF676	Transcriptomics chapter	ZNF676	28382019; 29259037	ENSG00000196109	zinc finger protein 676 [Source:HGNC Symbol;Acc:HGNC:20429]	19	22179089	22215801	-1
C1S	Transcriptomics chapter	C1S	31565884	ENSG00000182326	complement C1s [Source:HGNC Symbol;Acc:HGNC:1247]	12	6988259	7071032	1	Immunodeficiency due to a classical component pathway complement deficiency	Periodontal Ehlers-Danlos syndrome	COMPLEMENT COMPONENT C1s DEFICIENCY
H19	lncRNAs chapter	H19	30397197; 31369093	ENSG00000130600	H19 imprinted maternally expressed transcript [Source:HGNC Symbol;Acc:HGNC:4713]	11	1995176	2001470	-1	Beckwith-Wiedemann syndrome due to 11p15 microdeletion	Beckwith-Wiedemann syndrome due to imprinting defect of 11p15	Isolated hemihyperplasia	Nephroblastoma	Silver-Russell syndrome due to 11p15 microduplication	Silver-Russell syndrome due to an imprinting defect of 11p15	BECKWITH-WIEDEMANN SYNDROME	SILVER-RUSSELL SYNDROME	WILMS TUMOR 1	Wilms tumor 2
MEG3	lncRNAs chapter	MEG3	30504132; 18628527; 17569660	ENSG00000214548	maternally expressed 3 [Source:HGNC Symbol;Acc:HGNC:14575]	14	100779410	100861031	1	Kagami-Ogata syndrome due to maternal 14q32.2 hypermethylation	Kagami-Ogata syndrome due to maternal 14q32.2 microdeletion	Kagami-Ogata syndrome due to paternal uniparental disomy of chromosome 14	Temple syndrome due to maternal uniparental disomy of chromosome 14	Temple syndrome due to paternal 14q32.2 hypomethylation	Temple syndrome due to paternal 14q32.2 microdeletion
SNHG1	lncRNAs chapter	SNHG1	30048990	ENSG00000255717	small nucleolar RNA host gene 1 [Source:HGNC Symbol;Acc:HGNC:32688]	11	62851984	62855953	-1
MAX	Genomics chapters	MAX	25695889	ENSG00000125952	MYC associated factor X [Source:HGNC Symbol;Acc:HGNC:6913]	14	65006174	65102695	-1	Hereditary pheochromocytoma-paraganglioma	Pheochromocytoma
DICER1	Genomics chapters	DICER1	24839956	ENSG00000100697	dicer 1, ribonuclease III [Source:HGNC Symbol;Acc:HGNC:17098]	14	95086228	95158010	-1	Familial multinodular goiter	Global developmental delay-lung cysts-overgrowth-Wilms tumor syndrome	Gynandroblastoma	Maligant granulosa cell tumor of the ovary	Malignant Sertoli-Leydig cell tumor of the ovary	Pleuropulmonary blastoma familial tumor susceptibility syndrome	Goiter multinodular 1 with or without sertoli-leydig cell tumors	Rhabdomyosarcoma embryonal 2
MLH1	Genomics chapters	MLH1	28701629	ENSG00000076242	mutL homolog 1 [Source:HGNC Symbol;Acc:HGNC:7127]	3	36993350	37050846	1	Constitutional mismatch repair deficiency syndrome	Lynch syndrome	Muir-Torre syndrome	COLORECTAL CANCER HEREDITARY NONPOLYPOSIS TYPE 2	MISMATCH REPAIR CANCER SYNDROME
MSH2	Genomics chapters	MSH2	28938458	ENSG00000095002	mutS homolog 2 [Source:HGNC Symbol;Acc:HGNC:7325]	2	47403067	47663146	1	Constitutional mismatch repair deficiency syndrome	Lynch syndrome I	Muir-Torre syndrome	MISMATCH REPAIR CANCER SYNDROME

## Sheet: Table_S2
Study design	Publication	Method of transcriptome analysis	Type of PitNET and sample number
Growth and invasiveness	Kim et al. 2019 PMID: [31565884]	RNA sequencing, Illumina	3 noninvasive non-functioning PitNET vs. 11 invasive non-functioning PitNET;
Growth and invasiveness	Falch et al. 2018 PMID: [29259037]	RNA sequencing, Illumina	4 fast growing gonadotroph PitNET vs. 4 slow growing gonadotroph PitNET;
Growth and invasiveness	Cao et al. 2015 PMID: [25824863]	Gene expression array, GPL570 [HG-US133 Plus 2] Affymetrix Human Genome U133 Plus 2.0 Array platform	8 invasive PitNET vs. 8 non-invasive PitNET;
Growth and invasiveness	Wierinckx et al. 2007 PMID:[17914117]	Gene expression array,CodeLink Uniset Human Whole Genome bioarray	3 non-invasive prolactinomas vs. 4 invasive prolactinomas vs. 3 aggressive prolactinomas;
Growth and invasiveness	Chen et al. 2017 PMID: [28093347]	Gene expression array,Agilent Technologies [5188-5242]	3 invasive non-functioning PitNET vs. 4 invasive non-functioning PitNET;
Growth and invasiveness	Yu et al. 2016 PMID: [26753958]	Gene expression array, Agilent Technologies [5188-5242]	3 invasive non-functioning PitNET vs. 4 invasive non-functioning PitNET;
Growth and invasiveness	De Araujo et al. 2017 PMID: [28382019]	Gene expression array, Affymetrix Human Exon 1.0 ST	4 non-invasive micro corticotroph PitNET vs. 5 non-invasive macro corticotroph PitNET vs. 3 invasive macro corticotroph PitNET;
Growth and invasiveness	Galland et al. 2010 PMID: [20228124]	Gene expression array, 44K Agilent Human Genome	22 invasive gonadotroph PitNET vs. 18 non-invasive gonadotroph PitNET;
Growth and invasiveness	Levka et al. 2012 PMID: [22585092]	Gene expression array, AffymetrixGeneChip Human Gene 1.0 ST Arrays	8 low cadherin somatotroph PitNET vs. 8 high cadherin somatotroph PitNET;
PitNET vs. normal pituitary tissue (ACTH secreting)	Ren et al. 2018 PMID: [29620167]	RNA sequencing, Illumina	13 corticotrophinomas vs. 5 normal pituitaries;
PitNET vs. normal pituitary tissue (PRL secreting)	Evans et al. 2008 PMID: [18183490]	Gene expression array, AffymetrixHG-U95Av2GeneChips	6 prolactinomas vs. 8 normal pituitaries;
PitNET vs. normal pituitary tissue (gonadotrph secreting)	Li et al. 2017 PMID: [27992366]	RNA sequencing, Illumina	11 gonadotroph PitNET vs. 5 normal pituitaries;
PitNET vs. normal pituitary tissue (gonadotrph secreting)	Cai et al. 2014 PMID: [24198235]	Gene expression array, GPL570 Affymetrix Human Genome U133 Plus 2.0Array	14 gonadotroph PitNET vs. 9 normal pituitaries;
PitNET vs. normal pituitary tissue (gonadotrph secreting)	Michaelis et al. 2011 PMID:[21810943]	Gene expression array, Affymetrix HG-U133 plus 2.0 arrays	14 gonadotroph PitNET vs. 9 normal pituitaries;
PitNET vs. normal pituitary tissue (nonfunctional)	Moreno et al. 2005 PMID: [16288009]	Gene expression array, AffymetrixHG-U95Av2GeneChips	11 non-functional PitNETs vs. 8 normal pituitaries;
Different types of PitNETs vs. normal pituitary tissue	Hu et al. 2019 PMID: [31819570]	Gene expression array, combined data from Affymetrix (GPL5175, GPL6244, GPL8300, GPL570), Illumina (GPL18281) and Agilent (GPL6480, GPL13607, GPL6480)	52 corticotroph PitNETs, 38 somatotroph PitNETs, 40 NFPA, 9 prolactinomas and 21 normal pituitaries;
